# Supplementary material for: End-to-end deep learning approach to mouse behavior classification from cortex-wide calcium imaging
Source: PLoS Comput Biol. 2024 Mar 13;20(3):e1011074. doi: 10.1371/journal.pcbi.1011074 (PMC10986998; doi:10.1371/journal.pcbi.1011074)
Supplement: S1 Table — (XLSX) [file pcbi.1011074.s001.xlsx]

## Sheet: Sheet1
Figure No.	Unit	Label	Mean±SD	Model information
2E	AUC	CNN alone	0.896 ± 0.071	CNN decoder without any RNN
		CNN-GRU	0.955 ± 0.034	CNN decoder with GRU
		CNN-LSTM	0.952 ± 0.041	CNN decoder with LSTM
2F	AUC	0.033 s	0.896 ± 0.100	CNN decoder with GRU trained with 1 frame input data
		0.067 s	0.929 ± 0.072	CNN decoder with GRU trained with 2 frames input data
		0.17 s	0.955 ± 0.034	CNN decoder with GRU trained with 5 frames input data
		0.33 s	0.960 ± 0.040	CNN decoder with GRU trained with 10 frames input data
		0.50 s	0.960 ± 0.044	CNN decoder with GRU trained with 15 frames input data
4E	AUC	GRU	0.974 ± 0.014	GRU decoder with normalization (= preprocessing of the fluorescent signals as shown in S4 Fig)
		Raw	0.911 ± 0.057	GRU decoder without normalization
		LR	0.797 ± 0.051	Linear regression decoder with normalization
		Random	0.492 ± 0.031	GRU decoder with shuffled data (with normalization), only described in the main text.
4F	AUC	LSTM	0.970 ± 0.013	LSTM decoder with normalization
		GRU	0.974 ± 0.014	GRU decoder with normalization
		Simple	0.953 ± 0.035	Simple RNN decoder with normalization
		Bi-LSTM	0.960 ± 0.020	Bi-directional LSTM decoder with normalization
		Bi-GRU	0.974 ± 0.012	Bi-directional GRU decoder with normalization
		Bi-Simple	0.967 ± 0.016	Bi-directional Simple RNN decoder with normalization
5B	AUC	0.17 s	0.949 ± 0.030	GRU decoder trained with 5 frames input data
		0.33 s	0.970 ± 0.015	GRU decoder trained with 10 frames input data
		0.50 s	0.974 ± 0.014	GRU decoder trained with 15 frames input data
		0.67 s	0.976 ± 0.012	GRU decoder trained with 20 frames input data
		0.83 s	0.973 ± 0.015	GRU decoder trained with 25 frames input data
		1.00 s	0.976 ± 0.012	GRU decoder trained with 30 frames input data
5C	AUC	-2 s	0.825 ± 0.045	GRU decoder trained with 15 frames input data, 60 frames back-shifted behavioral label
		-1.67 s	0.859 ± 0.035	GRU decoder trained with 15 frames input data, 50 frames back-shifted behavioral label
		-1.33 s	0.891 ± 0.023	GRU decoder trained with 15 frames input data, 40 frames back-shifted behavioral label
		-1 s	0.920 ± 0.023	GRU decoder trained with 15 frames input data, 30 frames back-shifted behavioral label
		-0.67 s	0.955 ± 0.018	GRU decoder trained with 15 frames input data, 20 frames back-shifted behavioral label
		-0.33 s	0.973 ± 0.013	GRU decoder trained with 15 frames input data, 10 frames back-shifted behavioral label
		0 s	0.974 ± 0.014	GRU decoder trained with 15 frames input data, no shifted behavioral label
		0.33 s	0.961 ± 0.026	GRU decoder trained with 15 frames input data, 10 frames forward-shifted behavioral label
		0.67 s	0.929 ± 0.037	GRU decoder trained with 15 frames input data, 20 frames forward-shifted behavioral label
		1 s	0.884 ± 0.032	GRU decoder trained with 15 frames input data, 30 frames forward-shifted behavioral label
		1.33 s	0.831 ± 0.032	GRU decoder trained with 15 frames input data, 40 frames forward-shifted behavioral label
		1.67 s	0.790 ± 0.031	GRU decoder trained with 15 frames input data, 50 frames forward-shifted behavioral label
		2 s	0.743 ± 0.031	GRU decoder trained with 15 frames input data, 60 frames forward-shifted behavioral label
6D	AUC	All	0.974 ± 0.014	GRU decoder trained with cortical activity from all areas
		FLa&HLa	0.966 ± 0.026	GRU decoder trained with cortical activity from FLa and HLa areas
		Other	0.938 ± 0.011	GRU decoder trained with cortical activity from all areas except for FLa and HLa
6E	AUC	M2&M1	0.869 ± 0.037	GRU decoder trained with cortical activity from M2 and M1 areas
		FL&HL	0.966 ± 0.030	GRU decoder trained with cortical activity from FL and HL areas
		PT&RS	0.776 ± 0.097	GRU decoder trained with cortical activity from PT and RS areas
		V1&Vm	0.793 ± 0.060	GRU decoder trained with cortical activity from V1 and Vm areas
		Vl&A1	0.798 ± 0.058	GRU decoder trained with cortical activity from Vl and A1 areas
S4B	AUC	100	0.975 ± 0.014	GRU decoder trained with normalized cortical activity by subtracting 100 frames moving average
		1000	0.974 ± 0.014	GRU decoder trained with normalized cortical activity by subtracting 1000 frames moving average
		10000	0.958 ± 0.026	GRU decoder trained with normalized cortical activity by subtracting 10000 frames moving average
		raw	0.911 ± 0.057	GRU decoder trained without normalization
S5B	R2	GRU	0.444 ± 0.117	Speed prediction: GRU decoder trained with cortical activity from all areas
		LR	-0.213 ± 0.585	Speed prediction: Linear regression decoder trained with cortical activity from all areas
S5C	MAE	GRU	10.362 ± 2.950	Speed prediction: GRU decoder trained with cortical activity from all areas
		LR	17.354 ± 1.120	Speed prediction: Linear regression decoder trained with cortical activity from all areas
S5D	R2	M2&M1	0.023 ± 0.186	Speed prediction: GRU decoder trained with cortical activity from M2 and M1 areas
		FL&HL	0.477 ± 0.127	Speed prediction: GRU decoder trained with cortical activity from FL and HL areas
		PT&RS	-0.218 ± 0.565	Speed prediction: GRU decoder trained with cortical activity from PT and RS areas
		V1&Vm	-0.079 ± 0.174	Speed prediction: GRU decoder trained with cortical activity from V1 and Vm areas
		Vl&A1	-0.051 ± 0.276	Speed prediction: GRU decoder trained with cortical activity from Vl and A1 areas
S5E	MAE	M2&M1	14.864 ± 3.279	Speed prediction: GRU decoder trained with cortical activity from M2 and M1 areas
		FL&HL	10.218 ± 2.778	Speed prediction: GRU decoder trained with cortical activity from FL and HL areas
		PT&RS	16.473 ± 2.475	Speed prediction: GRU decoder trained with cortical activity from PT and RS areas
		V1&Vm	16.656 ± 3.184	Speed prediction: GRU decoder trained with cortical activity from V1 and Vm areas
		Vl&A1	16.498 ± 3.134	Speed prediction: GRU decoder trained with cortical activity from Vl and A1 areas
